# Supplementary material for: Clinical and Molecular Correlates of NLRC5 Expression in Patients With Melanoma
Source: Front Bioeng Biotechnol. 2021 Jul 9;9:690186. doi: 10.3389/fbioe.2021.690186 (PMC8299757; doi:10.3389/fbioe.2021.690186)
Supplement: Supplementary file 9 [file Table_3.XLSX]

## Sheet: Table S3A
Table S3. List of biological processes associated with NLRC5 expression
Table S3A
List of biological processes positively associated with NLRC5 expression.
	TCGA						GSE59455						GSE54467						GSE65904
Common biological processes in four datasets	ES	NES	NOM p-val	FDR q-val	FWER p-val		ES	NES	NOM p-val	FDR q-val	FWER p-val		ES	NES	NOM p-val	FDR q-val	FWER p-val		ES	NES	NOM p-val	FDR q-val	FWER p-val
GO_ADAPTIVE_IMMUNE_RESPONSE	0.796078	2.50224	0	0	0		0.636145	3.3547	0	0	0		0.730159	3.43382	0	0	0		0.734547	3.20692	0	0	0
GO_NATURAL_KILLER_CELL_MEDIATED_IMMUNITY	0.856877	2.49166	0	0	0		0.681896	2.71648	0	0	0		0.819117	2.96207	0	0	0		0.761847	2.6543	0	0	0
GO_INTERFERON_GAMMA_MEDIATED_SIGNALING_PATHWAY	0.828065	2.45199	0	0	0		0.765446	3.27117	0	0	0		0.781032	3.03195	0	0	0		0.80087	2.9431	0	0	0
GO_RESPONSE_TO_INTERFERON_GAMMA	0.786234	2.44938	0	0	0		0.646482	3.12982	0	0	0		0.71988	3.17413	0	0	0		0.746186	3.05565	0	0	0
GO_INTERFERON_GAMMA_PRODUCTION	0.811758	2.44533	0	0	0		0.685779	3.04904	0	0	0		0.743534	2.95501	0	0	0		0.72013	2.77526	0	0	0
GO_REGULATION_OF_LEUKOCYTE_MEDIATED_CYTOTOXICITY	0.828266	2.43692	0	0	0		0.635494	2.57365	0	0	0		0.726364	2.7253	0	0	0		0.779983	2.79715	0	0	0
GO_REGULATION_OF_LYMPHOCYTE_MEDIATED_IMMUNITY	0.784573	2.43431	0	0	0		0.575586	2.65332	0	0	0		0.679387	2.82746	0	0	0		0.718036	2.83259	0	0	0
GO_LEUKOCYTE_MEDIATED_CYTOTOXICITY	0.808441	2.42532	0	0	0		0.633628	2.77668	0	0	0		0.732268	2.90521	0	0	0		0.763196	2.88416	0	0	0
GO_POSITIVE_REGULATION_OF_CELL_KILLING	0.832414	2.4029	0	0	0		0.621063	2.43477	0	0	0		0.744121	2.68784	0	0	0		0.772713	2.72001	0	0	0
GO_ALPHA_BETA_T_CELL_ACTIVATION	0.780827	2.39924	0	0	0		0.621188	2.81885	0	0	0		0.69086	2.85128	0	0	0		0.706232	2.7542	0	0	0
GO_LYMPHOCYTE_MEDIATED_IMMUNITY	0.77046	2.39773	0	0	0		0.608414	3.00743	0	0	0		0.695898	3.09089	0	0	0		0.707242	2.9492	0	0	0
GO_REGULATION_OF_LEUKOCYTE_MEDIATED_IMMUNITY	0.774298	2.39235	0	0	0		0.563664	2.69665	0	0	0		0.671169	2.90261	0	0	0		0.706267	2.91236	0	0	0
GO_POSITIVE_REGULATION_OF_T_CELL_PROLIFERATION	0.799225	2.38552	0	0	0		0.661437	2.85915	0	0	0		0.708348	2.78332	0	0	0		0.751811	2.84192	0	0	0
GO_POSITIVE_REGULATION_OF_LEUKOCYTE_CELL_CELL_ADHESION	0.768312	2.38223	0	0	0		0.620689	3.06051	0	0	0		0.702359	3.09622	0	0	0		0.729743	2.98965	0	0	0
GO_ADAPTIVE_IMMUNE_RESPONSE_BASED_ON_SOMATIC_RECOMBINATION_OF_IMMUNE_RECEPTORS_BUILT_FROM_IMMUNOGLOBULIN_SUPERFAMILY_DOMAINS	0.765893	2.37757	0	0	0		0.6124	3.0814	0	0	0		0.678838	3.05293	0	0	0		0.688698	2.89185	0	0	0
GO_B_CELL_RECEPTOR_SIGNALING_PATHWAY	0.844838	2.37742	0	0	0		0.742746	2.87723	0	0	0		0.783423	2.79766	0	0	0		0.815084	2.78121	0	0	0
GO_POSITIVE_REGULATION_OF_INTERFERON_GAMMA_PRODUCTION	0.816958	2.37301	0	0	0		0.706982	2.79801	0	0	0		0.772943	2.81492	0	0	0		0.745522	2.59101	0	0	0
GO_REGULATION_OF_T_CELL_ACTIVATION	0.75173	2.37082	0	0	0		0.565178	2.90769	0	0	0		0.658433	3.02409	0	0	0		0.686049	2.94093	0	0	0
GO_POSITIVE_REGULATION_OF_LYMPHOCYTE_MEDIATED_IMMUNITY	0.794423	2.3703	0	0	0		0.593125	2.60678	0	0	0		0.683324	2.65772	0	0	0		0.742372	2.79257	0	0	0
GO_REGULATION_OF_CELL_KILLING	0.802196	2.36807	0	0	0		0.611318	2.65335	0	0	0		0.70667	2.76479	0	0	0		0.741284	2.78902	0	0	0
GO_REGULATION_OF_ADAPTIVE_IMMUNE_RESPONSE	0.771432	2.36285	0	0	0		0.59211	2.77242	0	0	0		0.654471	2.78005	0	0	0		0.69675	2.78611	0	0	0
GO_POSITIVE_REGULATION_OF_CELL_CELL_ADHESION	0.752055	2.36237	0	0	0		0.586179	2.90866	0	0	0		0.677128	3.05361	0	0	0		0.693891	2.89242	0	0	0
GO_T_CELL_DIFFERENTIATION_INVOLVED_IN_IMMUNE_RESPONSE	0.804025	2.35658	0	0	0		0.607466	2.44108	0	0	0		0.67471	2.44693	0	0	0		0.694278	2.43404	0	0	0
GO_CD4_POSITIVE_ALPHA_BETA_T_CELL_DIFFERENTIATION	0.79669	2.35412	0	0	0		0.60314	2.51849	0	0	0		0.669053	2.47353	0	0	0		0.694066	2.52124	0	0	0
GO_CELLULAR_DEFENSE_RESPONSE	0.828486	2.35241	0	0	0		0.67991	2.64859	0	0	0		0.716496	2.55674	0	0	0		0.757098	2.58596	0	0	0
GO_REGULATION_OF_NATURAL_KILLER_CELL_MEDIATED_IMMUNITY	0.862647	2.35019	0	0	0		0.658478	2.43458	0	0	0		0.825233	2.72662	0	0	0		0.794216	2.58993	0	0	0
GO_POSITIVE_REGULATION_OF_ADAPTIVE_IMMUNE_RESPONSE	0.781173	2.34973	0	0	0		0.595108	2.58107	0	0	0		0.645822	2.58157	0	0	0		0.710238	2.69904	0	0	0
GO_POSITIVE_REGULATION_OF_LEUKOCYTE_MEDIATED_IMMUNITY	0.772221	2.3471	0	0	0		0.557733	2.54254	0	0	0		0.660946	2.67779	0	0	0		0.71217	2.76565	0	0	0
GO_POSITIVE_REGULATION_OF_CELL_ACTIVATION	0.74915	2.34503	0	0	0		0.599518	3.10406	0	0	0		0.679861	3.14686	0	0	0		0.688159	2.92736	0	0	0
GO_REGULATION_OF_LEUKOCYTE_PROLIFERATION	0.756502	2.34168	0	0	0		0.578397	2.84223	0	0	0		0.663744	2.9385	0	0	0		0.675994	2.80467	0	0	0
GO_POSITIVE_REGULATION_OF_LEUKOCYTE_PROLIFERATION	0.76596	2.33759	0	0	0		0.650165	3.02209	0	0	0		0.690408	2.85925	0	0	0		0.69668	2.73782	0	0	0
GO_ALPHA_BETA_T_CELL_DIFFERENTIATION	0.779566	2.33414	0	0	0		0.614545	2.68962	0	0	0		0.699705	2.73035	0	0	0		0.699083	2.62371	0	0	0
GO_LEUKOCYTE_CELL_CELL_ADHESION	0.747441	2.33063	0	0	0		0.579834	2.96123	0	0	0		0.66256	3.05582	0	0	0		0.692083	2.94531	0	0	0
GO_REGULATION_OF_LYMPHOCYTE_DIFFERENTIATION	0.761435	2.33008	0	0	0		0.582243	2.74232	0	0	0		0.697021	2.93022	0	0	0		0.687024	2.73168	0	0	0
GO_T_CELL_MEDIATED_IMMUNITY	0.776543	2.32899	0	0	0		0.579144	2.54859	0	0	0		0.634844	2.54571	0	0	0		0.689701	2.59999	0	0	0
GO_T_CELL_PROLIFERATION	0.758116	2.32706	0	0	0		0.576397	2.77257	0	0	0		0.641197	2.77593	0	0	0		0.689194	2.77579	0	0	0
GO_ANTIGEN_RECEPTOR_MEDIATED_SIGNALING_PATHWAY	0.746962	2.32635	0	0	0		0.61915	3.03959	0	0	0		0.669749	2.99437	0	0	0		0.688857	2.88127	0	0	0
GO_NEGATIVE_REGULATION_OF_LYMPHOCYTE_ACTIVATION	0.756763	2.32468	0	0	0		0.541674	2.51868	0	0	0		0.597891	2.47856	0	0	0		0.637997	2.51818	0	0	0
GO_T_CELL_DIFFERENTIATION	0.746278	2.32259	0	0	0		0.586417	2.91324	0	0	0		0.682208	3.02237	0	0	0		0.668802	2.78047	0	0	0
GO_T_CELL_SELECTION	0.830751	2.32199	0	0	0		0.718783	2.71351	0	0	0		0.760915	2.65264	0	0	0		0.769994	2.57623	0	0	0
GO_CD4_POSITIVE_ALPHA_BETA_T_CELL_ACTIVATION	0.783461	2.32125	0	0	0		0.603165	2.6123	0	0	0		0.635905	2.42281	0	0	0		0.677744	2.55344	0	0	0
GO_REGULATION_OF_LYMPHOCYTE_ACTIVATION	0.736585	2.32103	0	0	0		0.557038	2.95445	0	0	0		0.654413	3.09543	0	0	0		0.664333	2.88131	0	0	0
GO_T_CELL_ACTIVATION	0.7386	2.32067	0	0	0		0.566158	3.03368	0	0	0		0.659747	3.1457	0	0	0		0.670899	2.94362	0	0	0
GO_B_CELL_MEDIATED_IMMUNITY	0.765676	2.31855	0	0	0		0.600542	2.69857	0	0	0		0.685737	2.79009	0	0	0		0.680018	2.62994	0	0	0
GO_REGULATION_OF_ALPHA_BETA_T_CELL_ACTIVATION	0.778648	2.31631	0	0	0		0.593195	2.50676	0	0	0		0.671283	2.56234	0	0	0		0.701254	2.56308	0	0	0
GO_POSITIVE_REGULATION_OF_LYMPHOCYTE_DIFFERENTIATION	0.777529	2.31536	0	0	0		0.616747	2.65922	0	0	0		0.720883	2.74055	0	0	0		0.747468	2.80221	0	0	0
GO_CYTOKINE_SECRETION	0.741331	2.31281	0	0	0		0.529952	2.61855	0	0	0		0.630279	2.79434	0	0	0		0.664448	2.78186	0	0	0
GO_CYTOKINE_METABOLIC_PROCESS	0.753739	2.30992	0	0	0		0.599646	2.71428	0	0	0		0.665727	2.69277	0	0	0		0.681317	2.61906	0	0	0
GO_LYMPHOCYTE_DIFFERENTIATION	0.732142	2.3099	0	0	0		0.546038	2.84988	0	0	0		0.661073	3.04938	0	0	0		0.662241	2.82676	0	0	0
GO_POSITIVE_REGULATION_OF_IMMUNE_EFFECTOR_PROCESS	0.741607	2.30704	0	0	0		0.556613	2.71518	0	0	0		0.638453	2.79634	0	0	0		0.675402	2.78042	0	0	0
GO_LEUKOCYTE_PROLIFERATION	0.737685	2.30517	0	0	0		0.559289	2.83873	0	0	0		0.650979	2.99314	0	0	0		0.665703	2.85051	0	0	0
GO_REGULATION_OF_T_CELL_DIFFERENTIATION	0.763822	2.29867	0	0	0		0.594557	2.76062	0	0	0		0.690425	2.82108	0	0	0		0.689544	2.71525	0	0	0
GO_POSITIVE_REGULATION_OF_CYTOKINE_BIOSYNTHETIC_PROCESS	0.791685	2.29864	0	0	0		0.681177	2.76223	0	0	0		0.753211	2.82468	0	0	0		0.749828	2.70036	0	0	0
GO_RESPONSE_TO_CHEMOKINE	0.764196	2.28575	0	0	0		0.576212	2.46736	0	0	0		0.728031	2.82224	0	0	0		0.731443	2.71929	0	0	0
GO_LYMPHOCYTE_MIGRATION	0.759156	2.28564	0	0	0		0.600519	2.65768	0	0	0		0.673535	2.68455	0	0	0		0.71761	2.72219	0	0	0
GO_T_CELL_ACTIVATION_INVOLVED_IN_IMMUNE_RESPONSE	0.766636	2.28552	0	0	0		0.561454	2.52342	0	0	0		0.667875	2.61447	0	0	0		0.665279	2.52381	0	0	0
GO_LYMPHOCYTE_COSTIMULATION	0.803121	2.28545	0	0	0		0.655755	2.55892	0	0	0		0.752152	2.72166	0	0	0		0.748915	2.58796	0	0	0
GO_REGULATION_OF_IMMUNE_EFFECTOR_PROCESS	0.731042	2.28366	0	0	0		0.523941	2.73567	0	0	0		0.623092	2.91679	0	0	0		0.652616	2.82351	0	0	0
GO_POSITIVE_T_CELL_SELECTION	0.85422	2.28173	0	0	0		0.725747	2.58891	0	0	0		0.735486	2.29011	0	0	0		0.746045	2.33878	0	0	0
GO_REGULATION_OF_PHAGOCYTOSIS	0.76056	2.28101	0	0	0		0.565731	2.44454	0	0	0		0.661874	2.53432	0	0	0		0.717852	2.66472	0	0	0
GO_IMMUNE_RESPONSE_REGULATING_CELL_SURFACE_RECEPTOR_SIGNALING_PATHWAY	0.720495	2.26934	0	0	0		0.561505	2.90777	0	0	0		0.643428	3.03904	0	0	0		0.658102	2.84089	0	0	0
GO_REGULATION_OF_B_CELL_ACTIVATION	0.753232	2.26457	0	0	0		0.599142	2.67311	0	0	0		0.69036	2.76727	0	0	0		0.681399	2.65407	0	0	0
GO_REGULATION_OF_CYTOKINE_PRODUCTION_INVOLVED_IN_IMMUNE_RESPONSE	0.766049	2.26338	0	0	0		0.567609	2.40982	0	0	0		0.636386	2.46155	0	0	0		0.702882	2.56391	0	0	0
GO_POSITIVE_REGULATION_OF_TUMOR_NECROSIS_FACTOR_SUPERFAMILY_CYTOKINE_PRODUCTION	0.762846	2.26316	0	0	0		0.62396	2.63348	0	0	0		0.658997	2.5967	0	0	0		0.677989	2.53701	0	0	0
GO_REGULATION_OF_ANTIGEN_RECEPTOR_MEDIATED_SIGNALING_PATHWAY	0.789086	2.26181	0	0	0		0.656197	2.5434	0	0	0		0.729627	2.61717	0	0	0		0.764936	2.63937	0	0	0
GO_INTERLEUKIN_2_PRODUCTION	0.770899	2.25992	0	0	0		0.684384	2.737	0	0	0		0.69458	2.56323	0	0	0		0.68901	2.42461	0	0	0
GO_RESPONSE_TO_TYPE_I_INTERFERON	0.762568	2.25883	0	0	0		0.668413	2.8898	0	0	0		0.691267	2.72454	0	0	0		0.704604	2.64528	0	0	0
GO_NEGATIVE_REGULATION_OF_IMMUNE_RESPONSE	0.72943	2.25694	0	0	0		0.52388	2.46244	0	0	0		0.623411	2.57943	0	0	0		0.636512	2.51159	0	0	0
GO_REGULATION_OF_LEUKOCYTE_APOPTOTIC_PROCESS	0.762655	2.25577	0	0	0		0.646257	2.70747	0	0	0		0.654793	2.48945	0	0	0		0.705311	2.56288	0	0	0
GO_T_CELL_MIGRATION	0.774647	2.25458	0	0	0		0.680999	2.7366	0	0	0		0.705727	2.62942	0	0	0		0.714685	2.49617	0	0	0
GO_POSITIVE_REGULATION_OF_INFLAMMATORY_RESPONSE	0.732001	2.25221	0	0	0		0.546438	2.53776	0	0	0		0.619164	2.59893	0	0	0		0.651394	2.57686	0	0	0
GO_REGULATION_OF_LEUKOCYTE_DIFFERENTIATION	0.718111	2.24912	0	0	0		0.5531	2.76663	0	0	0		0.637403	2.86176	0	0	0		0.636523	2.67242	0	0	0
GO_REGULATION_OF_LEUKOCYTE_CHEMOTAXIS	0.739592	2.2482	0	0	0		0.612173	2.69841	0	0	0		0.617974	2.49551	0	0	0		0.704208	2.68624	0	0	0
GO_REGULATION_OF_PRODUCTION_OF_MOLECULAR_MEDIATOR_OF_IMMUNE_RESPONSE	0.730008	2.24701	0	0	0		0.53759	2.48229	0	0	0		0.614135	2.55896	0	0	0		0.654676	2.58132	0	0	0
GO_INTERLEUKIN_6_PRODUCTION	0.737716	2.24612	0	0	0		0.542804	2.49479	0	0	0		0.64806	2.67977	0	0	0		0.659649	2.59284	0	0	0
GO_LYMPHOCYTE_ACTIVATION_INVOLVED_IN_IMMUNE_RESPONSE	0.735762	2.24607	0	0	0		0.546299	2.59255	0	0	0		0.637799	2.72238	0	0	0		0.641104	2.60857	0	0	0
GO_T_CELL_RECEPTOR_SIGNALING_PATHWAY	0.725812	2.24137	0	0	0		0.586444	2.79328	0	0	0		0.649079	2.84983	0	0	0		0.659995	2.68404	0	0	0
GO_NEGATIVE_REGULATION_OF_CELL_ACTIVATION	0.723237	2.24129	0	0	0		0.514455	2.49327	0	0	0		0.602516	2.62002	0	0	0		0.625929	2.55974	0	0	0
GO_INTERLEUKIN_1_BETA_PRODUCTION	0.761971	2.24033	0	0	0		0.583108	2.48246	0	0	0		0.718093	2.73602	0	0	0		0.740634	2.75197	0	0	0
GO_POSITIVE_REGULATION_OF_LEUKOCYTE_DIFFERENTIATION	0.732222	2.23786	0	0	0		0.590795	2.77653	0	0	0		0.662744	2.73201	0	0	0		0.6801	2.7004	0	0	0
GO_LEUKOCYTE_CHEMOTAXIS	0.716032	2.2347	0	0	0		0.529292	2.58243	0	0	0		0.64311	2.80612	0	0	0		0.675087	2.78784	0	0	0
GO_B_CELL_PROLIFERATION	0.74354	2.23372	0	0	0		0.596959	2.56854	0	0	0		0.711099	2.7043	0	0	0		0.691799	2.59537	0	0	0
GO_LYMPHOCYTE_HOMEOSTASIS	0.767549	2.23291	0	0	0		0.623031	2.48022	0	0	0		0.638318	2.28771	0	0	0		0.699123	2.46135	0	0	0
GO_NEUTROPHIL_MIGRATION	0.740121	2.2326	0	0	0		0.619671	2.73354	0	0	0		0.7254	2.88661	0	0	0		0.733525	2.80127	0	0	0
GO_POSITIVE_REGULATION_OF_LEUKOCYTE_CHEMOTAXIS	0.750063	2.23108	0	0	0		0.652421	2.75151	0	0	0		0.63467	2.44824	0	0	0		0.719247	2.63972	0	0	0
GO_POSITIVE_REGULATION_OF_PHAGOCYTOSIS	0.776637	2.2306	0	0	0		0.64398	2.56929	0	0	0		0.679875	2.45567	0	0	0		0.751565	2.68484	0	0	0
GO_REGULATION_OF_RESPONSE_TO_BIOTIC_STIMULUS	0.700957	2.22315	0	0	0		0.49118	2.64213	0	0	0		0.573272	2.72704	0	0	0		0.618457	2.72568	0	0	0
GO_MYELOID_LEUKOCYTE_MIGRATION	0.711553	2.22114	0	0	0		0.53068	2.55671	0	0	0		0.655637	2.86316	0	0	0		0.6679	2.72473	0	0	0
GO_MACROPHAGE_ACTIVATION	0.744768	2.21888	0	0	0		0.572351	2.44381	0	0	0		0.672408	2.63058	0	0	0		0.705555	2.5967	0	0	0
GO_REGULATION_OF_CELL_CELL_ADHESION	0.710665	2.21872	0	0	0		0.528601	2.76251	0	0	0		0.603446	2.84204	0	0	0		0.631126	2.76139	0	0	0
GO_GRANULOCYTE_MIGRATION	0.724532	2.218	0	0	0		0.611358	2.76586	0	0	0		0.707296	2.89647	0	0	0		0.713772	2.76567	0	0	0
GO_B_CELL_ACTIVATION	0.708263	2.21434	0	0	0		0.526983	2.5787	0	0	0		0.639598	2.84071	0	0	0		0.649335	2.7154	0	0	0
GO_POSITIVE_REGULATION_OF_ALPHA_BETA_T_CELL_ACTIVATION	0.77281	2.21298	0	0	0		0.641374	2.53193	0	0	0		0.689964	2.44566	0	0	0		0.74641	2.56999	0	0	0
GO_ANTIGEN_PROCESSING_AND_PRESENTATION_OF_ENDOGENOUS_ANTIGEN	0.875535	2.20893	0	0	0		0.774225	2.48788	0	0	0		0.809136	2.40766	0	0	0		0.826454	2.34831	0	0	0
GO_LEUKOCYTE_APOPTOTIC_PROCESS	0.731105	2.20863	0	0	0		0.610316	2.697	0	0	0		0.61147	2.45406	0	0	0		0.654515	2.47872	0	0	0
GO_DENDRITIC_CELL_DIFFERENTIATION	0.802728	2.20679	0	0	0		0.715604	2.62458	0	0	0		0.766816	2.53532	0	0	0		0.718157	2.3187	0	0	0
GO_NEGATIVE_REGULATION_OF_LEUKOCYTE_APOPTOTIC_PROCESS	0.789699	2.20649	0	0	0		0.685569	2.55854	0	0	0		0.687637	2.32886	0	0	0		0.718125	2.40119	0	0	0
GO_DEFENSE_RESPONSE_TO_VIRUS	0.707794	2.19299	0	0	0		0.542125	2.69824	0	0	0		0.58768	2.60103	0	0	0		0.641995	2.68882	0	0	0
GO_POSITIVE_REGULATION_OF_INTERLEUKIN_6_PRODUCTION	0.736993	2.19251	0	0	0		0.556973	2.39354	0	0	0		0.633235	2.43143	0	0	0		0.638345	2.35419	0	0	0
GO_REGULATION_OF_B_CELL_PROLIFERATION	0.765057	2.18919	0	0	0		0.684906	2.70931	0	0	0		0.728702	2.604	0	0	0		0.700155	2.41944	0	0	0
GO_NEGATIVE_REGULATION_OF_CYTOKINE_PRODUCTION	0.700172	2.18895	0	0	0		0.484893	2.43137	0	0	0		0.582982	2.59885	0	0	0		0.636026	2.68209	0	0	0
GO_POSITIVE_REGULATION_OF_CYTOKINE_PRODUCTION	0.695923	2.18634	0	0	0		0.510436	2.71993	0	0	0		0.573016	2.70578	0	0	0		0.608719	2.65823	0	0	0
GO_POSITIVE_REGULATION_OF_CELL_ADHESION	0.694463	2.18402	0	0	0		0.520868	2.74204	0	0	0		0.588782	2.75471	0	0	0		0.625238	2.73415	0	0	0
GO_LEUKOCYTE_HOMEOSTASIS	0.738272	2.18357	0	0	0		0.591347	2.5229	0	0	0		0.603667	2.3007	0	0	0		0.667245	2.46267	0	0	0
GO_POSITIVE_REGULATION_OF_DEFENSE_RESPONSE	0.690418	2.18207	0	0	0		0.503171	2.69595	0	0	0		0.572165	2.72716	0	0	0		0.603767	2.65311	0	0	0
GO_POSITIVE_REGULATION_OF_RESPONSE_TO_BIOTIC_STIMULUS	0.693657	2.18099	0	0	0		0.503551	2.64898	0	0	0		0.580629	2.72824	0	0	0		0.609646	2.6158	0	0	0
GO_INTERLEUKIN_2_BIOSYNTHETIC_PROCESS	0.872466	2.17849	0	0	0		0.771507	2.39672	0	0	0		0.78121	2.28962	0	0	0		0.816228	2.3362	0	0	0
GO_TOLL_LIKE_RECEPTOR_SIGNALING_PATHWAY	0.70835	2.16984	0	0	0		0.539559	2.45437	0	0	0		0.654213	2.68261	0	0	0		0.664516	2.63566	0	0	0
GO_RESPONSE_TO_VIRUS	0.690405	2.16772	0	0	0		0.523927	2.67522	0	0	0		0.563595	2.58085	0	0	0		0.620528	2.65076	0	0	0
GO_POSITIVE_REGULATION_OF_LEUKOCYTE_MIGRATION	0.713825	2.16509	0	0	0		0.601356	2.74076	0	0	0		0.63569	2.59153	0	0	0		0.690366	2.66065	0	0	0
GO_REGULATION_OF_LEUKOCYTE_MIGRATION	0.702522	2.16406	0	0	0		0.557276	2.70202	0	0	0		0.601227	2.58907	0	0	0		0.673175	2.75632	0	0	0
GO_PATTERN_RECOGNITION_RECEPTOR_SIGNALING_PATHWAY	0.694289	2.16136	0	0	0		0.507522	2.43226	0	0	0		0.610387	2.59421	0	0	0		0.642145	2.60061	0	0	0
GO_CELLULAR_EXTRAVASATION	0.750414	2.1608	0	0	0		0.633924	2.53922	0	0	0		0.652094	2.38517	0	0	0		0.697862	2.50796	0	0	0
GO_NEGATIVE_REGULATION_OF_IMMUNE_SYSTEM_PROCESS	0.683631	2.15753	0	0	0		0.494052	2.60236	0	0	0		0.569518	2.69095	0	0	0		0.596664	2.5882	0	0	0
GO_ANTIGEN_PROCESSING_AND_PRESENTATION	0.691911	2.15682	0	0	0		0.546176	2.70491	0	0	0		0.584085	2.59929	0	0	0		0.605806	2.50088	0	0	0
GO_LEUKOCYTE_MIGRATION	0.683428	2.15216	0	0	0		0.486162	2.56222	0	0	0		0.5996	2.8303	0	0	0		0.625676	2.71417	0	0	0
GO_REGULATION_OF_INFLAMMATORY_RESPONSE	0.688245	2.15078	0	0	0		0.483832	2.50021	0	0	0		0.59154	2.72525	0	0	0		0.619644	2.66954	0	0	0
GO_HUMORAL_IMMUNE_RESPONSE_MEDIATED_BY_CIRCULATING_IMMUNOGLOBULIN	0.768249	2.1443	0	0	0		0.681712	2.62008	0	0	0		0.710173	2.41773	0	0	0		0.683813	2.29997	0	0	0
GO_PHAGOCYTOSIS	0.684091	2.1374	0	0	0		0.543351	2.75992	0	0	0		0.615978	2.76237	0	0	0		0.645523	2.70944	0	0	0
GO_REGULATION_OF_MONONUCLEAR_CELL_MIGRATION	0.767259	2.13169	0	0	0		0.63028	2.38797	0	0	0		0.697527	2.40109	0	0	0		0.728124	2.4103	0	0	0
GO_CELL_CHEMOTAXIS	0.686289	2.13026	0	0	0		0.484417	2.4325	0	0	0		0.590031	2.68881	0	0	0		0.639724	2.70828	0	0	0
GO_REGULATION_OF_ANTIGEN_PROCESSING_AND_PRESENTATION	0.863556	2.11328	0	4.30125e-06	0.001		0.82357	2.52509	0	0	0		0.831125	2.47208	0	0	0		0.872146	2.47797	0	0	0
GO_POSITIVE_REGULATION_OF_HEMOPOIESIS	0.677369	2.09512	0	3.80916e-06	0.001		0.544755	2.57236	0	0	0		0.608838	2.62137	0	0	0		0.632952	2.54927	0	0	0
GO_ACTIVATION_OF_INNATE_IMMUNE_RESPONSE	0.672554	2.095	0	3.79309e-06	0.001		0.48162	2.45106	0	0	0		0.569703	2.62263	0	0	0		0.595352	2.53531	0	0	0
GO_POSITIVE_REGULATION_OF_PRODUCTION_OF_MOLECULAR_MEDIATOR_OF_IMMUNE_RESPONSE	0.718297	2.09327	0	3.74567e-06	0.001		0.578235	2.50283	0	0	0		0.60801	2.30854	0	0	0		0.663623	2.4862	0	0	0
GO_POSITIVE_REGULATION_OF_B_CELL_ACTIVATION	0.720591	2.09071	0	3.73013e-06	0.001		0.590907	2.44759	0	0	0		0.625141	2.33263	0	0	0		0.637841	2.26721	0	0	0
GO_NEGATIVE_REGULATION_OF_MULTI_ORGANISM_PROCESS	0.664926	2.08999	0	3.69943e-06	0.001		0.517685	2.49171	0	0	0		0.56471	2.47927	0	0	0		0.62449	2.54727	0	0	0
GO_ANTIGEN_PROCESSING_AND_PRESENTATION_OF_PEPTIDE_ANTIGEN	0.672311	2.07796	0	3.4979e-06	0.001		0.522856	2.52769	0	0	0		0.572778	2.5475	0	0	0		0.5774	2.35785	0	0	0
GO_DENDRITIC_CELL_MIGRATION	0.801735	2.06985	0	6.77986e-06	0.002		0.751515	2.46013	0	0	0		0.761773	2.37692	0	0	0		0.755266	2.24651	0	0	0
GO_NEGATIVE_REGULATION_OF_VIRAL_LIFE_CYCLE	0.698061	2.06596	0	6.70397e-06	0.002		0.637892	2.71712	0	0	0		0.633382	2.41278	0	0	0		0.711882	2.59249	0	0	0
GO_NEGATIVE_REGULATION_OF_VIRAL_GENOME_REPLICATION	0.723907	2.05761	0	6.58118e-06	0.002		0.668596	2.55297	0	0	0		0.713736	2.538	0	0	0		0.756156	2.6146	0	0	0
GO_REGULATION_OF_HEMOPOIESIS	0.651803	2.05375	0	9.75764e-06	0.003		0.471849	2.52074	0	0	0		0.539081	2.54635	0	0	0		0.554952	2.40601	0	0	0
GO_NEGATIVE_REGULATION_OF_VIRAL_PROCESS	0.688527	2.03665	0	9.25467e-06	0.003		0.596854	2.58706	0	0	0		0.611742	2.39288	0	0	0		0.688548	2.58237	0	0	0
GO_REGULATION_OF_RESPONSE_TO_CYTOKINE_STIMULUS	0.659502	2.03155	0	8.94721e-06	0.003		0.566242	2.6647	0	0	0		0.572712	2.46786	0	0	0		0.639458	2.59109	0	0	0
GO_POSITIVE_REGULATION_OF_INTERLEUKIN_2_PRODUCTION	0.764715	2.00903	0	8.23581e-06	0.003		0.725587	2.48306	0	0	0		0.740444	2.42727	0	0	0		0.742829	2.29395	0	0	0
GO_INTERLEUKIN_6_BIOSYNTHETIC_PROCESS	0.786193	1.97965	0	2.27738e-05	0.009		0.729539	2.39287	0	0	0		0.802247	2.32724	0	0	0		0.783666	2.25972	0	0	0
GO_POSITIVE_REGULATION_OF_LEUKOCYTE_MEDIATED_CYTOTOXICITY	0.841482	2.38418	0	0	0		0.628765	2.36911	0	8.00874e-06	0.001		0.741692	2.57562	0	0	0		0.790915	2.64756	0	0	0
GO_CELL_KILLING	0.75569	2.31934	0	0	0		0.510726	2.37573	0	8.20896e-06	0.001		0.669248	2.80334	0	0	0		0.677922	2.70152	0	0	0
GO_TUMOR_NECROSIS_FACTOR_SUPERFAMILY_CYTOKINE_PRODUCTION	0.750678	2.30039	0	0	0		0.517509	2.37535	0	8.15797e-06	0.001		0.63659	2.69803	0	0	0		0.665984	2.66116	0	0	0
GO_INTERLEUKIN_1_PRODUCTION	0.747296	2.22855	0	0	0		0.551015	2.37965	0	8.31287e-06	0.001		0.689535	2.71557	0	0	0		0.71712	2.7114	0	0	0
GO_LYMPHOCYTE_CHEMOTAXIS	0.775659	2.21413	0	0	0		0.594033	2.37173	0	8.05787e-06	0.001		0.698962	2.54326	0	0	0		0.75424	2.64868	0	0	0
GO_LEUKOCYTE_ACTIVATION_INVOLVED_IN_INFLAMMATORY_RESPONSE	0.788306	2.20191	0	0	0		0.634323	2.3666	0	7.9602e-06	0.001		0.711576	2.41234	0	0	0		0.751693	2.52321	0	0	0
GO_POSITIVE_REGULATION_OF_CYTOKINE_PRODUCTION_INVOLVED_IN_IMMUNE_RESPONSE	0.743831	2.17229	0	0	0		0.607177	2.37936	0	8.26058e-06	0.001		0.636044	2.30657	0	0	0		0.718063	2.4303	0	0	0
GO_POSITIVE_REGULATION_OF_ALPHA_BETA_T_CELL_DIFFERENTIATION	0.749868	2.06629	0	6.72908e-06	0.002		0.635726	2.37515	0	8.10761e-06	0.001		0.680724	2.33505	0	0	0		0.70705	2.33541	0	0	0
GO_REGULATION_OF_ALPHA_BETA_T_CELL_DIFFERENTIATION	0.770457	2.22211	0	0	0		0.592456	2.36585	0	1.58221e-05	0.002		0.697337	2.51762	0	0	0		0.677079	2.35902	0	0	0
GO_PRODUCTION_OF_MOLECULAR_MEDIATOR_OF_IMMUNE_RESPONSE	0.70643	2.18188	0	0	0		0.487189	2.35931	0	1.53622e-05	0.002		0.586101	2.5188	0	0	0		0.627443	2.58786	0	0	0
GO_POSITIVE_REGULATION_OF_INTERLEUKIN_1_PRODUCTION	0.744537	2.11058	0	4.22048e-06	0.001		0.601281	2.35979	0	1.5452e-05	0.002		0.716632	2.4565	0	0	0		0.716163	2.47866	0	0	0
GO_I_KAPPAB_KINASE_NF_KAPPAB_SIGNALING	0.635718	1.97836	0	2.51671e-05	0.01		0.472857	2.36288	0	1.56349e-05	0.002		0.543013	2.45142	0	0	0		0.585918	2.44803	0	0	0
GO_MONONUCLEAR_CELL_MIGRATION	0.749423	2.20632	0	0	0		0.556211	2.33974	0	2.22649e-05	0.003		0.705955	2.70461	0	0	0		0.730312	2.67687	0	0	0
GO_NEUROINFLAMMATORY_RESPONSE	0.758256	2.19529	0	0	0		0.581104	2.3398	0	2.239e-05	0.003		0.683511	2.51981	0	0	0		0.68488	2.42458	0	0	0
GO_RESPONSE_TO_MOLECULE_OF_BACTERIAL_ORIGIN	0.690168	2.17701	0	0	0		0.453187	2.33838	0	2.21412e-05	0.003		0.568637	2.64257	0	0	0		0.621621	2.65133	0	0	0
GO_ANTIGEN_PROCESSING_AND_PRESENTATION_OF_PEPTIDE_ANTIGEN_VIA_MHC_CLASS_I	0.708084	2.11479	0	4.36389e-06	0.001		0.535862	2.33122	0	2.16599e-05	0.003		0.625706	2.52086	0	0	0		0.61895	2.34048	0	0	0
GO_POSITIVE_REGULATION_OF_MULTI_ORGANISM_PROCESS	0.630286	1.99403	0	1.32037e-05	0.005		0.435825	2.3495	0	2.29047e-05	0.003		0.515072	2.4582	0	0	0		0.543935	2.37953	0	0	0
GO_NATURAL_KILLER_CELL_ACTIVATION	0.779387	2.29915	0	0	0		0.554865	2.3198	0	3.49334e-05	0.005		0.724673	2.65792	0	0	0		0.699018	2.5976	0	0	0
GO_INTERLEUKIN_10_PRODUCTION	0.798106	2.28526	0	0	0		0.608207	2.31591	0	3.43904e-05	0.005		0.706299	2.4562	0	0	0		0.710063	2.44226	0	0	0
GO_RESPIRATORY_BURST	0.78173	2.07262	0	3.4181e-06	0.001		0.653746	2.3165	0	3.45695e-05	0.005		0.832157	2.65341	0	0	0		0.818122	2.54701	0	0	0
GO_REGULATION_OF_T_CELL_MEDIATED_IMMUNITY	0.796774	2.33885	0	0	0		0.556835	2.30958	0	4.04263e-05	0.006		0.645582	2.41158	0	0	0		0.71451	2.53576	0	0	0
GO_CELLULAR_RESPONSE_TO_BIOTIC_STIMULUS	0.713372	2.22813	0	0	0		0.47494	2.31136	0	4.08409e-05	0.006		0.586415	2.59671	0	0	0		0.642121	2.68447	0	0	0
GO_CYTOKINE_PRODUCTION_INVOLVED_IN_IMMUNE_RESPONSE	0.742156	2.19015	0	0	0		0.522609	2.30937	0	4.02221e-05	0.006		0.608944	2.43401	0	0	0		0.659718	2.47412	0	0	0
GO_THYMIC_T_CELL_SELECTION	0.833494	2.03494	0	9.1915e-06	0.003		0.747476	2.30497	0	3.96218e-05	0.006		0.818323	2.3977	0	0	0		0.822616	2.32926	0	0	0
GO_REGULATION_OF_T_CELL_RECEPTOR_SIGNALING_PATHWAY	0.78291	2.10701	0	4.14268e-06	0.001		0.649777	2.2981	0	4.57793e-05	0.007		0.727382	2.39615	0	0	0		0.754442	2.38775	0	0	0
GO_NEGATIVE_REGULATION_OF_LEUKOCYTE_MEDIATED_IMMUNITY	0.81201	2.32329	0	0	0		0.592945	2.29525	0	5.85553e-05	0.009		0.727797	2.54321	0	0	0		0.725516	2.49442	0	0	0
GO_RESPONSE_TO_TUMOR_NECROSIS_FACTOR	0.676387	2.12239	0	4.49481e-06	0.001		0.448536	2.29549	0	5.88409e-05	0.009		0.575178	2.63328	0	0	0		0.619684	2.60972	0	0	0
GO_POSITIVE_REGULATION_OF_I_KAPPAB_KINASE_NF_KAPPAB_SIGNALING	0.623867	1.93313	0	8.56233e-05	0.035		0.485168	2.29411	0	5.82724e-05	0.009		0.544759	2.35408	0	0	0		0.566209	2.30319	0	0	0
GO_GLIAL_CELL_ACTIVATION	0.760879	2.18703	0	0	0		0.584173	2.28986	0	6.41814e-05	0.01		0.701652	2.48159	0	0	0		0.72223	2.41719	0	0	0
GO_MATURE_B_CELL_DIFFERENTIATION	0.831354	2.10424	0	4.08619e-06	0.001		0.691791	2.28261	0	7.02935e-05	0.011		0.797531	2.38046	0	0	0		0.820851	2.3834	0	0	0
GO_INTERLEUKIN_8_PRODUCTION	0.736885	2.19573	0	0	0		0.547962	2.27246	0	7.51857e-05	0.012		0.65747	2.44452	0	0	0		0.709275	2.54097	0	0	0
GO_MONOCYTE_CHEMOTAXIS	0.75971	2.1931	0	0	0		0.562476	2.27326	0	7.55387e-05	0.012		0.737361	2.64591	0	0	0		0.744148	2.64507	0	0	0
GO_INTERLEUKIN_12_PRODUCTION	0.794763	2.27325	0	0	0		0.578727	2.27019	0	8.10133e-05	0.013		0.681382	2.45869	0	0	0		0.706428	2.44587	0	0	0
GO_POSITIVE_REGULATION_OF_CYTOKINE_SECRETION	0.738013	2.26267	0	0	0		0.490992	2.25722	0	9.88006e-05	0.016		0.619901	2.52094	0	0	0		0.647161	2.54025	0	0	0
GO_T_HELPER_1_TYPE_IMMUNE_RESPONSE	0.808911	2.23161	0	0	0		0.607406	2.25254	0	0.000104533	0.017		0.706133	2.3449	0	0	0		0.695977	2.26141	0	0	0
GO_NEGATIVE_REGULATION_OF_LYMPHOCYTE_MEDIATED_IMMUNITY	0.804764	2.20761	0	0	0		0.610258	2.25228	0	0.000104056	0.017		0.730115	2.40807	0	0	0		0.7064	2.28939	0	0	0
GO_NEGATIVE_REGULATION_OF_B_CELL_ACTIVATION	0.83029	2.19298	0	0	0		0.639281	2.24215	0	0.000113139	0.019		0.784821	2.48985	0	0	0		0.778723	2.47139	0	0	0
GO_TUMOR_NECROSIS_FACTOR_MEDIATED_SIGNALING_PATHWAY	0.688486	2.11745	0	4.4503e-06	0.001		0.476404	2.24295	0	0.000114154	0.019		0.559009	2.42644	0	0	0		0.617548	2.45884	0	0	0
GO_REGULATION_OF_B_CELL_DIFFERENTIATION	0.807508	2.07853	0	3.52534e-06	0.001		0.659101	2.24066	0	0.000112143	0.019		0.812288	2.49844	0	0	0		0.792287	2.39168	0	0	0
GO_ANTIGEN_PROCESSING_AND_PRESENTATION_OF_EXOGENOUS_PEPTIDE_ANTIGEN_VIA_MHC_CLASS_I	0.732084	2.13144	0	0	0		0.541591	2.23808	0	0.000116915	0.02		0.664717	2.59064	0	0	0		0.666611	2.44414	0	0	0
GO_POSITIVE_REGULATION_OF_INTERLEUKIN_4_PRODUCTION	0.866549	2.17771	0	0	0		0.694692	2.23392	0	0.000121147	0.021		0.780812	2.29653	0	0	0		0.829226	2.40008	0	0	0
GO_PRODUCTION_OF_MOLECULAR_MEDIATOR_INVOLVED_IN_INFLAMMATORY_RESPONSE	0.742368	2.1522	0	0	0		0.553692	2.23556	0	0.0001222	0.021		0.709354	2.5172	0	0	0		0.694879	2.47963	0	0	0
GO_POSITIVE_REGULATION_OF_INTERLEUKIN_12_PRODUCTION	0.827157	2.23528	0	0	0		0.630567	2.22527	0	0.000129418	0.023		0.698324	2.30438	0	0	0		0.743271	2.35277	0	0	0
GO_T_CELL_MEDIATED_CYTOTOXICITY	0.798765	2.175	0	0	0		0.593809	2.22062	0	0.000127807	0.023		0.680347	2.36113	0	0	0		0.772785	2.52038	0	0	0
GO_LEUKOCYTE_ADHESION_TO_VASCULAR_ENDOTHELIAL_CELL	0.769974	2.09464	0	3.77715e-06	0.001		0.621668	2.22811	0	0.00013107	0.023		0.735175	2.48248	0	0	0		0.723235	2.27862	0	0	0
GO_T_CELL_DIFFERENTIATION_IN_THYMUS	0.710291	2.08734	0	3.63952e-06	0.001		0.535474	2.22286	0	0.000128339	0.023		0.65463	2.39076	0	0	0		0.638744	2.28308	0	0	0
GO_NEGATIVE_REGULATION_OF_INNATE_IMMUNE_RESPONSE	0.735857	2.08246	0	3.55321e-06	0.001		0.572594	2.22312	0	0.000128876	0.023		0.682551	2.40371	0	0	0		0.688262	2.36125	0	0	0
GO_ALPHA_BETA_T_CELL_PROLIFERATION	0.827408	2.20644	0	0	0		0.651778	2.21726	0	0.000131829	0.024		0.73849	2.3351	0	0	0		0.750481	2.34669	0	0	0
GO_REGULATORY_T_CELL_DIFFERENTIATION	0.841938	2.20134	0	0	0		0.650745	2.20213	0	0.000183859	0.034		0.758072	2.36879	0	0	0		0.804438	2.4358	0	0	0
GO_REGULATION_OF_HUMORAL_IMMUNE_RESPONSE	0.754032	2.22568	0	0	0		0.539979	2.20137	0	0.000186941	0.035		0.669507	2.47817	0	0	0		0.660181	2.3482	0	0	0
GO_POSITIVE_REGULATION_OF_NATURAL_KILLER_CELL_MEDIATED_IMMUNITY	0.878466	2.24095	0	0	0		0.660707	2.19175	0.0021692	0.000212023	0.04		0.859056	2.55178	0	0	0		0.817881	2.46271	0	0	0
GO_REGULATION_OF_TOLL_LIKE_RECEPTOR_SIGNALING_PATHWAY	0.742672	2.13091	0	0	0		0.545821	2.19267	0	0.000212845	0.04		0.705901	2.60911	0	0	0		0.661433	2.34236	0	0	0
GO_TOLERANCE_INDUCTION	0.858502	2.17727	0	0	0		0.699126	2.18629	0	0.000228514	0.043		0.857366	2.45512	0	0	0		0.836076	2.36592	0	0	0
GO_MAST_CELL_ACTIVATION	0.748413	2.10442	0	4.10485e-06	0.001		0.560097	2.18874	0	0.000224307	0.043		0.72464	2.56138	0	0	0		0.716787	2.47299	0	0	0
GO_POSITIVE_REGULATION_OF_INTERLEUKIN_8_PRODUCTION	0.751784	2.08486	0	3.59585e-06	0.001		0.580684	2.18878	0	0.000225164	0.043		0.666051	2.31053	0	0	0		0.704126	2.36482	0	0	0
GO_B_CELL_DIFFERENTIATION	0.697763	2.14694	0	0	0		0.477161	2.18254	0	0.000246109	0.046		0.641419	2.62163	0	0	0		0.658882	2.5705	0	0	0
GO_REGULATION_OF_LEUKOCYTE_DEGRANULATION	0.773573	2.15032	0	0	0		0.588833	2.17874	0	0.000249454	0.047		0.722712	2.46175	0	0	0		0.738362	2.43456	0	0	0
GO_REGULATION_OF_MYELOID_LEUKOCYTE_MEDIATED_IMMUNITY	0.756606	2.14114	0	0	0		0.556831	2.17937	0	0.000250368	0.047		0.711652	2.5499	0	0	0		0.734311	2.52837	0	0	0
GO_REGULATION_OF_LYMPHOCYTE_MIGRATION	0.731446	2.10002	0	3.90853e-06	0.001		0.626408	2.46689	0	0	0		0.610956	2.26963	0	4.49082e-06	0.001		0.682604	2.35992	0	0	0
GO_POSITIVE_REGULATION_OF_CHEMOTAXIS	0.680421	2.06736	0	6.75437e-06	0.002		0.552007	2.52424	0	0	0		0.558511	2.27869	0	4.61657e-06	0.001		0.656376	2.57453	0	0	0
GO_NEGATIVE_REGULATION_OF_LEUKOCYTE_PROLIFERATION	0.761262	2.21984	0	0	0		0.520903	2.20617	0	0.00016296	0.03		0.617491	2.28171	0	4.6538e-06	0.001		0.651082	2.36607	0	0	0
GO_NEGATIVE_REGULATION_OF_LEUKOCYTE_CELL_CELL_ADHESION	0.748626	2.27334	0	0	0		0.532604	2.42038	0	0	0		0.559537	2.25644	0	1.31164e-05	0.003		0.61775	2.37683	0	0	0
GO_POSITIVE_REGULATION_OF_LYMPHOCYTE_MIGRATION	0.781982	2.08939	0	3.66923e-06	0.001		0.67402	2.39966	0	0	0		0.668781	2.2433	0	1.26824e-05	0.003		0.7409	2.35206	0	0	0
GO_REGULATION_OF_LYMPHOCYTE_APOPTOTIC_PROCESS	0.755102	2.14777	0	0	0		0.607399	2.34421	0	2.26445e-05	0.003		0.647559	2.24695	0	1.28717e-05	0.003		0.708415	2.39396	0	0	0
GO_LIPOPOLYSACCHARIDE_MEDIATED_SIGNALING_PATHWAY	0.752902	2.15226	0	0	0		0.594054	2.32677	0	2.88401e-05	0.004		0.62971	2.25792	0	1.31664e-05	0.003		0.693003	2.41392	0	0	0
GO_POSITIVE_REGULATION_OF_T_CELL_MEDIATED_IMMUNITY	0.795347	2.21238	0	0	0		0.5615	2.1856	0	0.000236838	0.044		0.625705	2.24509	0	1.28238e-05	0.003		0.746009	2.51873	0	0	0
GO_REGULATION_OF_NEUTROPHIL_MIGRATION	0.785837	2.06288	0	6.65431e-06	0.002		0.684416	2.40492	0	0	0		0.669303	2.22505	0	2.43747e-05	0.006		0.779763	2.40056	0	0	0
GO_REGULATION_OF_MACROPHAGE_ACTIVATION	0.730984	2.07039	0	6.80554e-06	0.002		0.573471	2.21238	0	0.000142369	0.026		0.633631	2.22423	0	2.4203e-05	0.006		0.674219	2.28249	0	0	0
GO_REGULATION_OF_T_CELL_CYTOKINE_PRODUCTION	0.842271	2.22727	0	0	0		0.630071	2.17655	0	0.000247646	0.047		0.70856	2.22957	0	2.46368e-05	0.006		0.763063	2.37596	0	0	0
GO_REGULATION_OF_GRANULOCYTE_CHEMOTAXIS	0.744154	2.03407	0	9.16023e-06	0.003		0.659906	2.42859	0	0	0		0.665658	2.20047	0	3.05776e-05	0.007		0.73044	2.37867	0	0	0
GO_LYMPHOCYTE_APOPTOTIC_PROCESS	0.709797	2.05419	0	9.79312e-06	0.003		0.560036	2.29983	0	4.60048e-05	0.007		0.60015	2.20264	0	3.07835e-05	0.007		0.646326	2.32174	0	0	0
GO_TUMOR_NECROSIS_FACTOR_BIOSYNTHETIC_PROCESS	0.819482	2.1581	0	0	0		0.649632	2.24613	0	0.000108656	0.018		0.698578	2.19882	0	3.03744e-05	0.007		0.780069	2.37197	0	0	0
GO_POSITIVE_REGULATION_OF_RESPONSE_TO_CYTOKINE_STIMULUS	0.74246	2.10368	0	4.0677e-06	0.001		0.637296	2.47293	0	0	0		0.614235	2.17588	0	3.69931e-05	0.009		0.673476	2.32532	0	0	0
GO_POSITIVE_REGULATION_OF_CD4_POSITIVE_ALPHA_BETA_T_CELL_DIFFERENTIATION	0.819302	2.09745	0	3.8582e-06	0.001		0.648895	2.23853	0	0.000117427	0.02		0.711043	2.17308	0	4.0296e-05	0.01		0.774739	2.3361	0	0	0
GO_REGULATION_OF_CD4_POSITIVE_ALPHA_BETA_T_CELL_ACTIVATION	0.793073	2.2881	0	0	0		0.59658	2.39263	0	0	0		0.617475	2.1666	0	5.07762e-05	0.013		0.673246	2.33292	0	0	0
GO_RESPONSE_TO_INTERFERON_ALPHA	0.830676	1.9849	0	2.30991e-05	0.009		0.722703	2.25914	0	9.30817e-05	0.015		0.737992	2.1489	0	7.23593e-05	0.02		0.834913	2.3285	0	0	0
GO_POSITIVE_REGULATION_OF_NF_KAPPAB_TRANSCRIPTION_FACTOR_ACTIVITY	0.675633	2.07603	0	3.4443e-06	0.001		0.505207	2.38108	0	8.36581e-06	0.001		0.510912	2.14576	0	7.49331e-05	0.021		0.618185	2.44825	0	0	0
GO_REGULATION_OF_CHEMOTAXIS	0.630489	1.94346	0	7.30318e-05	0.03		0.467958	2.24702	0	0.000109643	0.018		0.48743	2.14346	0	8.06232e-05	0.023		0.602083	2.47281	0	0	0
GO_POSITIVE_REGULATION_OF_CD4_POSITIVE_ALPHA_BETA_T_CELL_ACTIVATION	0.812103	2.20419	0	0	0		0.651059	2.33188	0	2.17783e-05	0.003		0.668027	2.12664	0	0.000118828	0.035		0.780941	2.47396	0	0	0
GO_INTERFERON_GAMMA_SECRETION	0.841447	2.03705	0	9.28658e-06	0.003		0.783202	2.39485	0	0	0		0.86443	2.38135	0	0	0		0.797688	2.21037	0	6.36416e-06	0.002
GO_POSITIVE_REGULATION_OF_CHEMOKINE_PRODUCTION	0.741983	2.0783	0	3.51157e-06	0.001		0.605453	2.35065	0	2.30371e-05	0.003		0.63302	2.30185	0	0	0		0.639436	2.19254	0	6.08585e-06	0.002
GO_MYELOID_DENDRITIC_CELL_ACTIVATION	0.828023	2.17251	0	0	0		0.668932	2.22783	0	0.000130515	0.023		0.788325	2.4219	0	0	0		0.731651	2.19264	0	6.10364e-06	0.002
GO_LEUKOCYTE_TETHERING_OR_ROLLING	0.793208	2.04155	0	9.41646e-06	0.003		0.668326	2.21885	0	0.000132918	0.024		0.750795	2.32348	0	0	0		0.754252	2.22627	0	6.77742e-06	0.002
GO_NEGATIVE_REGULATION_OF_LEUKOCYTE_MEDIATED_CYTOTOXICITY	0.843843	2.02859	0	8.80101e-06	0.003		0.736149	2.19868	0	0.000190042	0.035		0.828921	2.36409	0	0	0		0.813661	2.22542	0	6.7337e-06	0.002
GO_POSITIVE_REGULATION_OF_TYROSINE_PHOSPHORYLATION_OF_STAT_PROTEIN	0.717787	2.0834	0	3.56731e-06	0.001		0.546576	2.18136	0	0.000243374	0.046		0.627337	2.24953	0	1.29199e-05	0.003		0.621342	2.22059	0	6.64792e-06	0.002
GO_T_CELL_APOPTOTIC_PROCESS	0.719634	2.02029	0	8.54955e-06	0.003		0.596632	2.31788	0	3.47505e-05	0.005		0.641149	2.24112	0	2.09449e-05	0.005		0.654499	2.21299	0	6.44273e-06	0.002
GO_REGULATION_OF_CD4_POSITIVE_ALPHA_BETA_T_CELL_DIFFERENTIATION	0.805125	2.2131	0	0	0		0.598714	2.31308	0	4.10514e-05	0.006		0.672779	2.22258	0	2.41181e-05	0.006		0.675832	2.23781	0	7.00485e-06	0.002
GO_POSITIVE_REGULATION_OF_ALPHA_BETA_T_CELL_PROLIFERATION	0.865046	2.11444	0	4.32193e-06	0.001		0.723407	2.19139	0	0.000210398	0.04		0.782109	2.19633	0	3.02739e-05	0.007		0.807096	2.21985	0	6.60584e-06	0.002
GO_NEGATIVE_REGULATION_OF_CELL_CELL_ADHESION	0.679095	2.1007	0	3.9256e-06	0.001		0.489663	2.32236	0	3.56846e-05	0.005		0.504615	2.15913	0	5.9803e-05	0.016		0.557475	2.23107	0	6.88926e-06	0.002
GO_POSITIVE_REGULATION_OF_TUMOR_NECROSIS_FACTOR_BIOSYNTHETIC_PROCESS	0.811476	1.96524	0	3.93097e-05	0.016		0.738747	2.32037	0	3.51182e-05	0.005		0.739968	2.15127	0	7.27991e-05	0.02		0.788875	2.21021	0	6.34482e-06	0.002
GO_POSITIVE_REGULATION_OF_T_CELL_MIGRATION	0.795171	2.09329	0	3.76135e-06	0.001		0.722523	2.48437	0	0	0		0.670401	2.14813	0	7.56102e-05	0.021		0.729908	2.20062	0	6.21264e-06	0.002
GO_REGULATION_OF_T_CELL_MIGRATION	0.742906	2.04796	0	9.58402e-06	0.003		0.655295	2.45151	0	0	0		0.620093	2.14559	0	7.44884e-05	0.021		0.681294	2.20593	0	6.26861e-06	0.002
GO_CHEMOKINE_PRODUCTION	0.705514	2.10211	0	3.96018e-06	0.001		0.540756	2.29091	0	6.449e-05	0.01		0.591169	2.27559	0	4.56183e-06	0.001		0.593598	2.16816	0	1.46109e-05	0.005
GO_REGULATION_OF_NEUROINFLAMMATORY_RESPONSE	0.790089	2.05914	0	6.62975e-06	0.002		0.691567	2.36586	0	1.59174e-05	0.002		0.736943	2.33136	0	0	0		0.707246	2.15098	0	1.98562e-05	0.007
GO_NATURAL_KILLER_CELL_DIFFERENTIATION	0.771202	1.93113	0	9.39353e-05	0.039		0.696629	2.22619	0	0.000129964	0.023		0.782807	2.21901	0	2.40338e-05	0.006		0.753723	2.14429	0	1.94326e-05	0.007
GO_ANTIGEN_PROCESSING_AND_PRESENTATION_VIA_MHC_CLASS_IB	0.833937	2.00694	0	8.13628e-06	0.003		0.764127	2.32168	0	3.54938e-05	0.005		0.763324	2.16246	0	6.05506e-05	0.016		0.786183	2.13588	0	2.74171e-05	0.01
GO_CYTOLYSIS	0.720195	1.99017	0	1.81232e-05	0.007		0.60574	2.20112	0	0.0001862	0.035		0.702213	2.19932	0	3.04757e-05	0.007		0.638959	2.10774	0	6.03378e-05	0.023
GO_POSITIVE_REGULATION_OF_B_CELL_PROLIFERATION	0.722731	1.96724	0	3.69455e-05	0.015		0.678032	2.49394	0	0	0		0.675048	2.17671	0	3.71132e-05	0.009		0.640645	2.08763	0	8.43396e-05	0.034
GO_NEGATIVE_REGULATION_OF_LEUKOCYTE_DIFFERENTIATION	0.677217	2.0296	0	8.82986e-06	0.003		0.541941	2.36039	0	1.55429e-05	0.002		0.560486	2.18491	0	2.98781e-05	0.007		0.55464	2.07243	0	9.83796e-05	0.041

## Sheet: Table S3B
Table S3B
List of biological processes negatively associated with NLRC5 expression.
	TCGA						GSE59455						GSE54467						GSE65904
Common biological processes in four datasets	ES	NES	NOM p-val	FDR q-val	FWER p-val		ES	NES	NOM p-val	FDR q-val	FWER p-val		ES	NES	NOM p-val	FDR q-val	FWER p-val		ES	NES	NOM p-val	FDR q-val	FWER p-val
GO_RIBOSOME_BIOGENESIS	-0.631291	-3.78586	0	0	0		-0.44502	-2.16228	0	0.00465458	0.013		-0.432437	-2.21244	0	0.00548905	0.015		-0.576638	-2.8733	0	0	0
