# Supplementary material for: Clinical and Molecular Correlates of NLRC5 Expression in Patients With Melanoma
Source: Front Bioeng Biotechnol. 2021 Jul 9;9:690186. doi: 10.3389/fbioe.2021.690186 (PMC8299757; doi:10.3389/fbioe.2021.690186)
Supplement: Supplementary file 10 [file Table_4.XLSX]

## Sheet: Table S4A
Table S4. List of HALLMARKs associated with NLRC5 expression
Table S4A
List of HALLMARKs positively associated with NLRC5 expression.
	TCGA						GSE59455						GSE54467						GSE65904
Common hallmarks in four datasets	ES	NES	NOM p-val	FDR q-val	FWER p-val		ES	NES	NOM p-val	FDR q-val	FWER p-val		ES	NES	NOM p-val	FDR q-val	FWER p-val		ES	NES	NOM p-val	FDR q-val	FWER p-val
HALLMARK_INTERFERON_GAMMA_RESPONSE	0.855607	2.63152	0	0	0		0.796517	3.8572	0	0	0		0.784507	3.46353	0	0	0		0.825247	3.35515	0	0	0
HALLMARK_INTERFERON_ALPHA_RESPONSE	0.863732	2.57605	0	0	0		0.828954	3.57779	0	0	0		0.792581	3.15699	0	0	0		0.849139	3.16686	0	0	0
HALLMARK_ALLOGRAFT_REJECTION	0.819654	2.5606	0	0	0		0.692729	3.36845	0	0	0		0.775297	3.4137	0	0	0		0.804252	3.28879	0	0	0
HALLMARK_IL6_JAK_STAT3_SIGNALING	0.789799	2.33315	0	0	0		0.680513	2.95951	0	0	0		0.741676	2.91423	0	0	0		0.728147	2.70291	0	0	0
HALLMARK_INFLAMMATORY_RESPONSE	0.753186	2.32552	0	0	0		0.561734	2.72306	0	0	0		0.661796	2.91702	0	0	0		0.707357	2.89262	0	0	0
HALLMARK_COMPLEMENT	0.714774	2.21073	0	0	0		0.523525	2.537	0	0	0		0.65278	2.89542	0	0	0		0.670177	2.73545	0	0	0
HALLMARK_TNFA_SIGNALING_VIA_NFKB	0.682901	2.12257	0	0	0		0.507762	2.47064	0	0	0		0.61554	2.72669	0	0	0		0.664069	2.71804	0	0	0
HALLMARK_IL2_STAT5_SIGNALING	0.668913	2.06981	0	0	0		0.496614	2.38946	0	0	0		0.544482	2.40243	0	0	0		0.622952	2.5412	0	0	0
HALLMARK_KRAS_SIGNALING_UP	0.62795	1.92346	0	0	0		0.4643	2.24301	0	0	0		0.50416	2.23086	0	0	0		0.604558	2.46583	0	0	0
HALLMARK_APOPTOSIS	0.608631	1.86911	0	8.54167e-05	0.001		0.473085	2.24235	0	0	0		0.519917	2.25275	0	0	0		0.52868	2.10801	0	0	0
HALLMARK_COAGULATION	0.562246	1.73225	0	0.00077051	0.01		0.416274	1.89961	0	0.000364651	0.003		0.471501	1.97315	0	7.92541e-05	0.001		0.436335	1.72434	0	0.0016111	0.024

## Sheet: Table S4B
Table S4B
List of HALLMARKs negatively associated with NLRC5 expression.
	TCGA						GSE59455						GSE54467						GSE65904
Common hallmarks in four datasets	ES	NES	NOM p-val	FDR q-val	FWER p-val		ES	NES	NOM p-val	FDR q-val	FWER p-val		ES	NES	NOM p-val	FDR q-val	FWER p-val		ES	NES	NOM p-val	FDR q-val	FWER p-val
HALLMARK_MYC_TARGETS_V1	-0.642347	-3.32522	0	0	0		-0.442621	-2.09035	0	0	0		-0.376782	-1.90313	0	0.00190476	0.002		-0.541254	-2.59857	0	0	0
